# Supplementary material for: Skeletal Muscle DNA Damage Precedes Spinal Motor Neuron DNA Damage in a Mouse Model of Spinal Muscular Atrophy (SMA)
Source: PLoS One. 2014 Mar 25;9(3):e93329. doi: 10.1371/journal.pone.0093329 (PMC3965546; doi:10.1371/journal.pone.0093329)
Supplement: File S1 — Videos S1–S7: Videos of muscle weakness in SMA mouse. Videos of an SMA mouse and its control littermate show muscle weakness and weight loss on postnatal days 6 (P6) and 9 (P9). Video S1– control mouse at P6, suspension test. Video S2– SMA mouse at P6, suspension test. Video S3– control and SMA mice at P6, rollover test. Video S4– control mouse at P9, suspension test. Video S5– control mouse at P9, suspension test. Video S6– control mouse at P9, rollover test. Video S7– SMA mouse at P9, rollover test. (ZIP) [file pone.0093329.s004.zip]

Archive with 7 entries (7 files):
- Video S1 P6 control suspension_xvid.mp4
- Video S2 P6 SMA suspension_xvid.mp4
- Video S3 P6 SMA and control rollover_xvid.mp4
- Video S4 P9 control suspension_xvid.mp4
- Video S5 P9 SMA suspension_xvid.mp4
- Video S6 P9 control rollover_xvid.mp4
- Video S7 P9 SMA rollover_xvid.mp4
